# Supplementary material for: Myeloid cells promote interferon signaling-associated deterioration of the hematopoietic system
Source: Nat Commun. 2022 Dec 10;13:7657. doi: 10.1038/s41467-022-35318-x (PMC9741615; doi:10.1038/s41467-022-35318-x)
Supplement: Supplementary file 4 — Supplementary Data 1 [file 41467_2022_35318_MOESM4_ESM.xlsx]

## Sheet: Sheet1
Depleted genesets in Sbds F/F mice						Enriched genesets in Sbds F/F mice
HSC
	Geneset	Size	NES	FDR			Geneset	Size	NES	FDR
Interferon signaling	DER_IFN_BETA_RESPONSE_UP	88	-2.2019	0.0194586		Inflammatory Signaling	NEMETH_INFLAMMATORY_RESPONSE_LPS_DN	29	2.06866	0.0334316
	SANA_RESPONSE_TO_IFNG_UP	49	-1.98337	0.0489093			ZHOU_INFLAMMATORY_RESPONSE_LIVE_DN	307	1.91664	0.0588119
	BOSCO_INTERFERON_INDUCED_ANTIVIRAL_MODULE	68	-1.87697	0.0707424			ZHOU_INFLAMMATORY_RESPONSE_FIMA_DN	208	1.8603	0.0712134
	RADAEVA_RESPONSE_TO_IFNA1_UP	38	-1.78901	0.0968904			BLANCO_MELO_BETA_INTERFERON_TREATED_BRONCHIAL_EPITHELIAL_CELLS_DN	118	1.71478	0.112558
	MOSERLE_IFNA_RESPONSE	25	-1.68522	0.131535			FULCHER_INFLAMMATORY_RESPONSE_LECTIN_VS_LPS_DN	364	1.57257	0.168153
	REACTOME_ANTIVIRAL_MECHANISM_BY_IFN_STIMULATED_GENES	76	-1.59506	0.17305
	REACTOME_INTERFERON_SIGNALING	156	-1.59173	0.174945
Metabolism	KEGG_OXIDATIVE_PHOSPHORYLATION	113	-2.80599	0.000517625		Metabolism	MENSE_HYPOXIA_UP	86	1.63098	0.144346
	WP_OXIDATIVE_PHOSPHORYLATION	55	-2.23043	0.0171057			GROSS_HYPOXIA_VIA_ELK3_UP	188	1.61635	0.15038
	GROSS_HYPOXIA_VIA_HIF1A_UP	70	-1.79908	0.0942298			QI_HYPOXIA	108	1.55344	0.17603
	REACTOME_CELLULAR_RESPONSE_TO_HYPOXIA	72	-1.62383	0.158964			KEGG_GLYCOLYSIS_GLUCONEOGENESIS	41	1.52631	0.190033
	JIANG_HYPOXIA_CANCER	54	-1.53277	0.205933			GROSS_HYPOXIA_VIA_ELK3_ONLY_UP	26	1.48058	0.215973
	QI_HYPOXIA_TARGETS_OF_HIF1A_AND_FOXA2	32	-1.48787	0.229384			WP_GLYCOLYSIS_AND_GLUCONEOGENESIS	33	1.43598	0.242141
Myc Signaling	DANG_MYC_TARGETS_UP	121	-3.12245	4.97863e-05		Myc Signaling	ACOSTA_PROLIFERATION_INDEPENDENT_MYC_TARGETS_DN	96	2.07047	0.0333239
	KIM_MYC_AMPLIFICATION_TARGETS_UP	162	-2.21411	0.018591			DANG_REGULATED_BY_MYC_DN	192	1.744	0.102597
	DANG_REGULATED_BY_MYC_UP	65	-2.10899	0.0292354			LEE_LIVER_CANCER_MYC_DN	30	1.63619	0.142238
	SCHUHMACHER_MYC_TARGETS_UP	78	-1.85901	0.075305			YU_MYC_TARGETS_DN	48	1.6018	0.156983
	SANSOM_WNT_PATHWAY_REQUIRE_MYC	40	-1.85843	0.0752355			PID_MYC_REPRESS_PATHWAY	54	1.58001	0.166318
	SCHLOSSER_MYC_TARGETS_AND_SERUM_RESPONSE_UP	47	-1.68895	0.130249
	SANSOM_APC_TARGETS_REQUIRE_MYC	201	-1.62099	0.160299
	SANSOM_APC_MYC_TARGETS	221	-1.5332	0.206438
	COLLER_MYC_TARGETS_UP	22	-1.52162	0.212846
	SCHLOSSER_SERUM_RESPONSE_AUGMENTED_BY_MYC	97	-1.51128	0.217367
Protein Synthesis	REACTOME_EUKARYOTIC_TRANSLATION_ELONGATION	86	-6.08552	0		Myeloid Bias	BROWN_MYELOID_CELL_DEVELOPMENT_UP	141	5.08303	0
	KEGG_RIBOSOME	82	-5.81686	0			KAMIKUBO_MYELOID_CEBPA_NETWORK	28	4.05383	0
	REACTOME_EUKARYOTIC_TRANSLATION_INITIATION	113	-4.95728	0			ROSS_ACUTE_MYELOID_LEUKEMIA_CBF	63	1.5737	0.16815
	REACTOME_TRANSLATION	278	-4.10913	0
	REACTOME_RRNA_PROCESSING	192	-4.81865	0
	REACTOME_MRNA_SPLICING	186	-3.30349	9.67199e-06
	WP_MRNA_PROCESSING	125	-2.55999	0.0025156
	BILANGES_SERUM_RESPONSE_TRANSLATION	27	-2.46816	0.00472887
	REACTOME_RNA_POLYMERASE_I_TRANSCRIPTION	53	-1.85328	0.0764544
	REACTOME_RNA_POLYMERASE_I_TRANSCRIPTION_TERMINATION	31	-1.80551	0.0924353
	WP_TRANSLATION_FACTORS	47	-1.76883	0.104385
	REACTOME_RNA_POLYMERASE_II_TRANSCRIPTION_TERMINATION	63	-1.61127	0.1642
	REACTOME_RNA_POLYMERASE_III_TRANSCRIPTION_TERMINATION	22	-1.53064	0.20704
Cell Cycle	REACTOME_CELL_CYCLE_MITOTIC	464	-3.23491	1.11019e-05
	REACTOME_S_PHASE	155	-2.8369	0.000400503
	REACTOME_M_PHASE	332	-2.843	0.000410924
	REACTOME_CELL_CYCLE_CHECKPOINTS	251	-2.81206	0.000500351
	REACTOME_DNA_REPLICATION	122	-2.76507	0.000657405
	REACTOME_DNA_STRAND_ELONGATION	32	-2.71884	0.000911422
	REACTOME_G2_M_CHECKPOINTS	133	-2.63237	0.00158983
	KEGG_DNA_REPLICATION	35	-2.47843	0.00444049
	REACTOME_DNA_REPLICATION_PRE_INITIATION	84	-2.44014	0.00532811
	REACTOME_MITOTIC_G1_PHASE_AND_G1_S_TRANSITION	141	-2.29337	0.0123017
	REACTOME_G2_M_DNA_DAMAGE_CHECKPOINT	60	-1.94624	0.0568214
	WP_DNA_REPLICATION	41	-1.79933	0.094455
	REACTOME_TERMINATION_OF_TRANSLESION_DNA_SYNTHESIS	31	-1.76587	0.10532
	REACTOME_G1_S_DNA_DAMAGE_CHECKPOINTS	65	-1.74109	0.111746
	WHITFIELD_CELL_CYCLE_M_G1	115	-1.57157	0.183825
MPP
	Geneset	Size	NES	FDR			Geneset	Size	NES	FDR
Metabolism	MANALO_HYPOXIA_UP	150	-3.10093	0.00022766		Metabolism	KEGG_OXIDATIVE_PHOSPHORYLATION	95	4.28325	0
	GROSS_HYPOXIA_VIA_ELK3_AND_HIF1A_UP	115	-1.95624	0.0675515			REACTOME_RESPIRATORY_ELECTRON_TRANSPORT_ATP_SYNTHESIS_BY_CHEMIOSMOTIC_COUPLING_AND_HEAT_PRODUCTION_BY_UNCOUPLING_PROTEINS_	73	3.99124	0
	ELVIDGE_HYPOXIA_UP	119	-1.90837	0.0764578			MANALO_HYPOXIA_DN	253	2.98327	5.05636e-05
	QI_HYPOXIA	98	-1.81793	0.097828			ELVIDGE_HYPOXIA_DN	119	1.84169	0.0535735
	ELVIDGE_HYPOXIA_BY_DMOG_UP	96	-1.7501	0.121652			GROSS_HYPOXIA_VIA_ELK3_AND_HIF1A_DN	86	1.52049	0.176985
Interferon signaling	SANA_RESPONSE_TO_IFNG_UP	47	-2.52461	0.00580526		Cell Cycle	FISCHER_G2_M_CELL_CYCLE	195	4.17462	0
	REACTOME_RIG_I_MDA5_MEDIATED_INDUCTION_OF_IFN_ALPHA_BETA_PATHWAYS	49	-2.25947	0.0204186			ZHOU_CELL_CYCLE_GENES_IN_IR_RESPONSE_24HR	104	3.87951	0
	MOSERLE_IFNA_RESPONSE	23	-2.08576	0.0458805			ZHOU_CELL_CYCLE_GENES_IN_IR_RESPONSE_6HR	70	3.7197	0
	REACTOME_INTERFERON_SIGNALING	111	-2.04692	0.053009			WHITFIELD_CELL_CYCLE_LITERATURE	42	3.64334	0
	BROWNE_INTERFERON_RESPONSIVE_GENES	52	-2.04537	0.0530971			ROSTY_CERVICAL_CANCER_PROLIFERATION_CLUSTER	122	5.37936	0
	EINAV_INTERFERON_SIGNATURE_IN_CANCER	23	-2.03817	0.0550401			CHIANG_LIVER_CANCER_SUBCLASS_PROLIFERATION_UP	133	4.02751	0
	REACTOME_INTERFERON_ALPHA_BETA_SIGNALING	38	-2.01618	0.0571824			BENPORATH_PROLIFERATION	122	3.45093	0
	HECKER_IFNB1_TARGETS	59	-1.98594	0.0645552			REACTOME_CELL_CYCLE	323	3.13546	1.31512e-05
	ZHANG_INTERFERON_RESPONSE	19	-1.83668	0.0930448			REACTOME_CELL_CYCLE_MITOTIC	278	3.11895	1.60826e-05
	BOSCO_INTERFERON_INDUCED_ANTIVIRAL_MODULE	59	-1.79276	0.106713			EGUCHI_CELL_CYCLE_RB1_TARGETS	23	2.98033	5.09711e-05
	DER_IFN_ALPHA_RESPONSE_UP	56	-1.73765	0.126357			REACTOME_CELL_CYCLE_CHECKPOINTS	107	2.59698	0.000840583
	PID_IFNG_PATHWAY	37	-1.5892	0.180862			WHITFIELD_CELL_CYCLE_G2	142	2.57606	0.00095663
	DER_IFN_GAMMA_RESPONSE_UP	52	-1.53243	0.212408			GOLDRATH_HOMEOSTATIC_PROLIFERATION	145	2.48793	0.00169082
	REACTOME_INTERFERON_GAMMA_SIGNALING	44	-1.49277	0.23257			SCIAN_CELL_CYCLE_TARGETS_OF_TP53_AND_TP73_DN	21	2.47717	0.00177801
							WHITFIELD_CELL_CYCLE_G2_M	165	2.11409	0.0150653
							REACTOME_REGULATION_OF_MITOTIC_CELL_CYCLE	75	2.0172	0.0241767
							WHITFIELD_CELL_CYCLE_S	108	1.94925	0.0327614
							FISCHER_G1_S_CELL_CYCLE	141	1.79817	0.0645563
						DNA Damage	REACTOME_P53_INDEPENDENT_G1_S_DNA_DAMAGE_CHECKPOINT	48	2.57314	0.000966319
							REACTOME_P53_DEPENDENT_G1_DNA_DAMAGE_RESPONSE	51	2.55005	0.00112253
							HU_GENOTOXIC_DAMAGE_4HR	33	1.79308	0.0656148
						Myeloid Bias	BROWN_MYELOID_CELL_DEVELOPMENT_UP	126	5.28975	0
							KAMIKUBO_MYELOID_CEBPA_NETWORK	27	3.49535	0
						Myc Signaling	YU_MYC_TARGETS_UP	37	3.0159	3.58519e-05
							LEE_LIVER_CANCER_MYC_TGFA_UP	44	1.7653	0.0732429
							DANG_MYC_TARGETS_UP	126	1.53848	0.170173
							KIM_MYC_AMPLIFICATION_TARGETS_UP	141	1.43123	0.236586
MSC
	Geneset	Size	NES	FDR			Geneset	Size	NES	FDR
Inflammatory signaling	REACTOME_INTERFERON_ALPHA_BETA_SIGNALING	35	-2.80433	0.000597795		Cell Cycle	REACTOME_DNA_REPLICATION	178	4.00264	0
	SEKI_INFLAMMATORY_RESPONSE_LPS_UP	63	-2.68646	0.00119707			BENPORATH_PROLIFERATION	128	4.33058	0
	KEGG_JAK_STAT_SIGNALING_PATHWAY	98	-2.62171	0.00178147			ROSTY_CERVICAL_CANCER_PROLIFERATION_CLUSTER	128	4.14567	0
	REACTOME_INTERFERON_GAMMA_SIGNALING	41	-2.1758	0.0170443			REACTOME_MITOTIC_M_M_G1_PHASES	159	3.94643	0
	ZHOU_INFLAMMATORY_RESPONSE_LIVE_UP	315	-2.15443	0.0184771			REACTOME_CELL_CYCLE_MITOTIC	295	3.79107	0
	WUNDER_INFLAMMATORY_RESPONSE_AND_CHOLESTEROL_UP	41	-2.07424	0.0273209			REACTOME_MITOTIC_PROMETAPHASE	78	3.51985	0
	BROWNE_INTERFERON_RESPONSIVE_GENES	52	-2.04311	0.0316374			CHIANG_LIVER_CANCER_SUBCLASS_PROLIFERATION_UP	151	3.07272	1.34606e-05
	HECKER_IFNB1_TARGETS	60	-2.01642	0.035389			GOLDRATH_HOMEOSTATIC_PROLIFERATION	152	2.85487	0.000110489
	ZHOU_INFLAMMATORY_RESPONSE_FIMA_UP	335	-1.98573	0.0407791			REACTOME_ACTIVATION_OF_ATR_IN_RESPONSE_TO_REPLICATION_STRESS	35	2.78279	0.000185711
	PID_IFNG_PATHWAY	37	-1.96223	0.0453442			KAUFFMANN_DNA_REPLICATION_GENES	131	2.75215	0.000233617
	FULCHER_INFLAMMATORY_RESPONSE_LECTIN_VS_LPS_UP	460	-1.95951	0.0455762			REACTOME_MITOTIC_G1_G1_S_PHASES	127	2.65005	0.000488178
	NEMETH_INFLAMMATORY_RESPONSE_LPS_UP	79	-1.846	0.0684701			REACTOME_G1_S_TRANSITION	104	2.59699	0.000739914
	ZHANG_INTERFERON_RESPONSE	17	-1.63195	0.142572			REACTOME_SYNTHESIS_OF_DNA	89	2.41712	0.00247192
	SANA_RESPONSE_TO_IFNG_UP	54	-1.50751	0.201991			REACTOME_M_G1_TRANSITION	77	2.37607	0.00310627
	ZHOU_INFLAMMATORY_RESPONSE_LPS_UP	246	-1.50184	0.205221			REACTOME_E2F_MEDIATED_REGULATION_OF_DNA_REPLICATION	32	2.36986	0.00320274
							REACTOME_S_PHASE	105	2.32846	0.00410865
							KEGG_DNA_REPLICATION	35	2.06617	0.0191012
							REACTOME_REGULATION_OF_MITOTIC_CELL_CYCLE	76	1.6238	0.129347
							REACTOME_MITOTIC_G2_G2_M_PHASES	75	1.48862	0.197379
OLC
	Geneset	Size	NES	FDR			Geneset	Size	NES	FDR
Inflammatory signaling	ZHOU_INFLAMMATORY_RESPONSE_LIVE_UP	321	-4.83424	0		Cell Cycle	ROSTY_CERVICAL_CANCER_PROLIFERATION_CLUSTER	130	3.6257	0
	ZHOU_INFLAMMATORY_RESPONSE_FIMA_UP	337	-4.74726	0			REACTOME_SYNTHESIS_OF_DNA	89	5.88529	0
	SEKI_INFLAMMATORY_RESPONSE_LPS_UP	62	-3.41195	0			REACTOME_S_PHASE	105	5.80921	0
	NEMETH_INFLAMMATORY_RESPONSE_LPS_UP	79	-3.02968	3.47983e-05			REACTOME_CELL_CYCLE_MITOTIC	294	5.80753	0
	OKUMURA_INFLAMMATORY_RESPONSE_LPS	142	-2.95762	7.0591e-05			REACTOME_DNA_REPLICATION	178	5.61928	0
	PID_IFNG_PATHWAY	39	-2.62523	0.000674398			REACTOME_CELL_CYCLE	339	5.60182	0
	REACTOME_INTERFERON_GAMMA_SIGNALING	43	-2.17419	0.00895851			REACTOME_MITOTIC_G1_G1_S_PHASES	127	5.51979	0
	BROWNE_INTERFERON_RESPONSIVE_GENES	53	-2.15362	0.0100849			REACTOME_M_G1_TRANSITION	77	5.50568	0
	BOSCO_INTERFERON_INDUCED_ANTIVIRAL_MODULE	60	-2.05113	0.0166181			REACTOME_CELL_CYCLE_CHECKPOINTS	110	5.252	0
	HECKER_IFNB1_TARGETS	66	-2.03284	0.0182497			REACTOME_MITOTIC_M_M_G1_PHASES	159	5.11861	0
	REACTOME_INTERFERON_ALPHA_BETA_SIGNALING	36	-2.02342	0.0190556			BENPORATH_PROLIFERATION	127	3.28154	1.79692e-06
	MOSERLE_IFNA_RESPONSE	22	-1.94183	0.0264528			REACTOME_G2_M_CHECKPOINTS	41	3.23105	2.58474e-06
	ZHANG_INTERFERON_RESPONSE	18	-1.67461	0.0771293			ZHOU_CELL_CYCLE_GENES_IN_IR_RESPONSE_24HR	115	3.02655	1.28543e-05
	NATSUME_RESPONSE_TO_INTERFERON_BETA_UP	57	-1.61438	0.0965529			WHITFIELD_CELL_CYCLE_LITERATURE	44	2.98281	2.0006e-05
	TRACEY_RESISTANCE_TO_IFNA2_DN	27	-1.37016	0.207184			WHITFIELD_CELL_CYCLE_G1_S	119	2.57898	0.000452272
	REACTOME_RIG_I_MDA5_MEDIATED_INDUCTION_OF_IFN_ALPHA_BETA_PATHWAYS	53	-1.34276	0.225215			ACOSTA_PROLIFERATION_INDEPENDENT_MYC_TARGETS_UP	68	2.10097	0.00924532
							GOLDRATH_HOMEOSTATIC_PROLIFERATION	155	1.62144	0.0893864
							CHIANG_LIVER_CANCER_SUBCLASS_PROLIFERATION_UP	150	1.4642	0.160515
Endothelial
	Geneset	Size	NES	FDR			Geneset	Size	NES	FDR
Inflammatory signaling	REACTOME_INTERFERON_ALPHA_BETA_SIGNALING	38	-2.13327	0.0535309		Cell Cycle	REACTOME_CELL_CYCLE	326	5.48401	0
	ZHANG_INTERFERON_RESPONSE	18	-2.13548	0.0538039			REACTOME_CELL_CYCLE_MITOTIC	283	5.47202	0
	ZHOU_INFLAMMATORY_RESPONSE_LPS_UP	251	-2.02786	0.0794022			ZHOU_CELL_CYCLE_GENES_IN_IR_RESPONSE_24HR	106	4.74437	0
	REACTOME_INTERFERON_SIGNALING	114	-1.78652	0.163269			REACTOME_CELL_CYCLE_CHECKPOINTS	104	4.39827	0
							ZHOU_CELL_CYCLE_GENES_IN_IR_RESPONSE_6HR	72	3.81057	0
							BENPORATH_PROLIFERATION	120	4.73319	0
							ROSTY_CERVICAL_CANCER_PROLIFERATION_CLUSTER	123	4.36686	0
							REACTOME_DNA_REPLICATION	168	5.05883	0
							REACTOME_SYNTHESIS_OF_DNA	84	4.12425	0
							KAUFFMANN_DNA_REPAIR_GENES	201	3.8924	0
							REACTOME_DNA_REPAIR	97	3.49888	1.70098e-06
							KAUFFMANN_DNA_REPLICATION_GENES	129	3.52875	1.73477e-06
							GOLDRATH_HOMEOSTATIC_PROLIFERATION	149	3.37937	2.42146e-06
							KEGG_CELL_CYCLE	111	3.25756	3.6094e-06
							REACTOME_REGULATION_OF_MITOTIC_CELL_CYCLE	72	3.26309	3.69097e-06
							WHITFIELD_CELL_CYCLE_LITERATURE	40	3.20272	5.55675e-06
							FISCHER_G2_M_CELL_CYCLE	198	3.13119	1.16151e-05
							REACTOME_P53_INDEPENDENT_G1_S_DNA_DAMAGE_CHECKPOINT	45	3.02051	2.89894e-05
							REACTOME_E2F_MEDIATED_REGULATION_OF_DNA_REPLICATION	29	3.01475	3.04632e-05
							WHITFIELD_CELL_CYCLE_S	116	2.9651	4.25163e-05
							CHIANG_LIVER_CANCER_SUBCLASS_PROLIFERATION_UP	139	2.88341	7.17989e-05
							REACTOME_P53_DEPENDENT_G1_DNA_DAMAGE_RESPONSE	49	2.82426	0.000101153
							WHITFIELD_CELL_CYCLE_M_G1	122	2.65579	0.00036076
							REACTOME_DNA_STRAND_ELONGATION	30	2.60034	0.000537837
							WHITFIELD_CELL_CYCLE_G2_M	172	2.57444	0.00063092
							FISCHER_G1_S_CELL_CYCLE	161	2.54304	0.000797598
							GEORGES_CELL_CYCLE_MIR192_TARGETS	53	2.49152	0.00108475
							ACOSTA_PROLIFERATION_INDEPENDENT_MYC_TARGETS_UP	65	2.36707	0.00244052
							KEGG_DNA_REPLICATION	35	2.32549	0.00312246
							EGUCHI_CELL_CYCLE_RB1_TARGETS	23	2.24059	0.00519356
							WHITFIELD_CELL_CYCLE_G1_S	113	2.09479	0.0118008
							PEART_HDAC_PROLIFERATION_CLUSTER_UP	53	1.91424	0.0287916
							WHITFIELD_CELL_CYCLE_G2	147	1.86809	0.0348917
