# Supplementary material for: Myeloid cells promote interferon signaling-associated deterioration of the hematopoietic system
Source: Nat Commun. 2022 Dec 10;13:7657. doi: 10.1038/s41467-022-35318-x (PMC9741615; doi:10.1038/s41467-022-35318-x)
Supplement: Supplementary file 5 — Source Data [file 41467_2022_35318_MOESM5_ESM.xlsx]

## Sheet: Figure 1
B
	CD45.2+
Sbds +/+	96.3	96.5	95.6	98.8	95.7
Sbds F/F	94.5	94.2	95.2	93.8	92.1
C
Sbds +/+	Sbds f/f
0.885309	0.156649
1.08097	0.226244
0.772826	0.181701
0.664417	0.099122
0.580753	0.0840623
0.590774	0.127487
0.553389
0.459195
D
HSC +/+		HSC F/F
EYFP+	0.2	EYFP+	0.01
EYFP-	99.4	EYFP-	98.8
MPP +/+		MPP F/F
EYFP+	0.4	EYFP+	2.4
EYFP-	99.1	EYFP-	95.9
E
	Sbds +/+				Sbds F/F
HSC	104.054	42.7739	81.8953	101.308	100.862	101.854	99.3487	43.7055

## Sheet: Figure 2
A
	Sbds +/+							Sbds F/F
LK	16406	25520	15641	22299	20079	18497	19504	33704	34329	27871	33829	28788	19439	18317
LKS	4846	3686	5216	3271	3662	3007	3304	8710	8225	9404	9173	8431	7036	7325
HPC2	637	415	575	267	404	271	384	1469	1453	1703	1481	1104	921	1242
HPC1	3706	2656	4137	2458	2557	2284	2279	6904	6469	7357	7366	7031	5903	5763
MPP	199	312	166	291	370	270	248	137	129	50	80	101	72	198
HSC	304	304	338	255	331	183	393	201	174	294	246	195	140	122
HSC CD34+	212	247	237	194	277	152	275	137	110	176	146	115	92	79
HSC CD34-	92	57	101	61	54	31	118	64	64	119	100	80	48	43
B
	Sbds +/+						Sbds F/F
G0	94.9	93.8	91.4	86.8	91		82.7	89.1	93.2	95.1	95.9
G1	3.98	4.85	8.55	12.7	8.96		16.2	9.98	6.54	3.67	3.39
SG2M	1.14	0.69	0	0.51	0		1.16	0.73	0.26	0.98	0.68
C
Sbds +/+	Sbds F/F
188	170
130	195
187	212
243	249
215	259
D
Sbds +/+	Sbds F/F
918	295
845	343
885	348
692	633
414	227
670	299
F
	Sbds +/+				Sbds F/F
Hck	0.232033	0	0.04894	0.204704	2.10768	18.0198	133.382	166.358
Csf1r	0	0	0	0.030712	0.061316	10.8452	83.2781	15.6653
Cebpa	0.047819	0	0	0.556102	5.34562	3.97395	6.02479	5.06678
Mpeg1	0	0.03163	0	0.014365	0.027549	2.14684	18.0129	6.03072
Prom1	0.860355	0.844824	1.0806	3.93414	2.95236	3.6359	51.4832	85.735
PU.1	66.3403	21.6567	88.165	92.6839	100.493	150.355	306.57	375.199

## Sheet: Figure 3
B
	CD45.2+
Sbds +/+	95.4	64.7	97.7	90.1	95.2	94.7	90.3
Sbds F/F	96.6	93.8	93.9	95.3	92.1	92.3	92.9
C
Sbds +/+	Sbds F/F
0.586169	0.0561699
0.407974	0.046583
0.278579	0.081912
0.826875	0.0163167
0.456426	0.0432126
0.322281	0.053492
0.245092	0.0276029
D
	CTR							MT
LK	25003	11743	1009	26030	12792	26961	17250	70719	39568	42714	65403	71748	52536	56984
LKS	1286	970	136	1211	552	1020	632	6658	5511	2602	10740	5622	5349	7779
HPC1	448	604	3	339	304	686	334	5966	5026	2319	9662	5187	4999	7040
HPC2	84	50	1	19	27	77	16	624	458	188	823	388	252	711
MPP	86	154	1	341	64	90	172	25	7	29	68	7	29	9
HSC	668	163	130	512	157	168	109	42	20	66	188	40	69	19
HSC		CD34+		CD34-
Sbds +/+	Sbds F/F	Sbds +/+	Sbds F/F	Sbds +/+	Sbds F/F
596.49	51.61	209.31	33.47	364.09	16.74
818.56	104.97	236.41	82.55	561.47	18.13
192.24	26.63	99.84	23.96	80	2.66
F
Sbds +/+	Sbds F/F
0.78	0.22
0.51	0.32
0.34	0.07
0.69	0.28
0.42	0.18
0.37	0.04
G
	Sbds +/+			Sbds F/F
Weeks	Mean	SD	N	Mean	SD	N
1	84.6813	1.5	5	84.4176	2.17	5
2	94.3742	1.72	5	92.089	0.97	5
3	95.3998	1.75	5	92.3635	1.02	5
4	97.07	1.43	5	94.8807	1.74	5
5	66.2014	6.45	5	78.5936	10.35	5
6	84.0614	4.39	5	87.3593	6.18	5
7	88.2779	4.96	5	92.8821	2.92	5
8	89.713	5.96	5	92.4032	3.57	5
9	93.7526	4.71	5	95.9171	1.24	5
10	92.3241	8.71	5	96.019	1.22	5
11	93.0772	3.82	5	93.0686	1.66	5
12	40.6853	14.55	6	18.5083	12.07	6
13	57.0297	7.95	6	62.4525	23.04	6
14	70.1743	23.39	6	89.3383	17.88	6
15	52.1391	16.21	6	75.3736	19.57	6
16	52.9418	18.09	6	76.6079	20.28	6
17	46.2376	20.45	6	75.325	17.36	6

## Sheet: Figure 4
C
	Sbds +/+				Sbds F/F
HSC	115.238	161.424	201.47	80.6179	14.4904	27.1342	16.8394	8.68883
MPP	0	22.4823	170.197	36.889	16.6217	2.49125	2.5878
HPC1	30.9658	16.9706	69.1754	13.8932	6.5061	4.37963	3.40834	5.25394
HPC2	15.6337	67.615	31.5203		9.39146	6.86774	11.0009	21.7347
LK	3.37563	0	6.85625	0.631307	0.075869	0	0
MSC	100.565	2013.63	806.569		251.518	415.95	179.076
EC	128.389	12.3246	368.366		69.1286	61.5919	57.0673
OLCs	571.49	185.835	1039.12		267.289	203.829	116.519
D
Sbds +/+	Sbds F/F
23538	13083
16420	12018
22448	8736
14086	13235
12874	10602
11881	12640
15672	10133
E
Sbds +/+	Sbds F/F
9558	5529
10264	6324
11285	4660
8789	4326
10344	2970
10314	6579
7934	5193

## Sheet: Figure 5
A
LEFT										MIDDLE										RIGHT
NK (NK1.1)	0.00065121	0.00252338	0.00703215	0.0257785	0.0622974	0.00940181	0.0250284	0.00871116		NK (NK1.1)	0.000414072		0.00430441	0.00884138	0.0186975	0.00269274	0.00888592	0.01174		NK (NK1.1)	0.368833	0.318872	0.224922	0.197965	0.0705774	0.15677	0.0800041	0.127913
Macrophage	0.000105	0.004521	0.003914	0.005902	0.000955	1.08e-05	2.87e-05	0.001423		Macrophage	5.92e-05	0.000394	0.000212	0.000758	0.00022	9.14e-07	1.6e-05	6.46e-05		Macrophage	0.000805	0.001361	0.001105	0.002794	0.000944	8.91e-05	1.22e-06	0.00034
T Cells (CD3e)	0.000858887	0.00264473	0.00209592	0.000411492	0.000155115	0.000733303	0.00195869	0.000605767		T Cells (CD3e)	0.000193159	0.000233144	0.000256244	5.15568e-05	2.40098e-05	9.49136e-05	0.00026093	8.24601e-05		T Cells (CD3e)	0.00106821	0.00128449	0.000812627	0.00307953	0.00117941	0.00106042	0.000290355	0.000574358
C
LEFT				RIGHT
	Iigp1				MFI Sca1
LKS	0.012178	0.007848	0.007455	HSC	3270	3448	3417
LKS (+ NK)	0.141919	0.145361	0.214362	HSC (+ NK)	6825	6940	7074
LKS (+ Eos)	0.035023	0.03404	0.0214	HSC (+ Eos)	3927	4759	4058
LKS (+ Neu)	0.029452	0.029584	0.019787	HSC (+ Neu)	4425	4816	4605
D
+/+	F/F
26821	9007
14275	12197
30084	8403
36886	11957
23761	13408
27164	13489
19698	14872
E
	Sbds +/+								Sbds F/F
CD11b-	59.6	65.3	43.06	51.5	61.5	63.4	53.9		76.8	63.8	80.8	67.3	65.5	73.8	67.6	60.9
CD11b+	40.45	34.65	56.95	48.5	38.6	36.66	46.1		23.26	36.11	19.23	32.66	34.57	26.27	32.36	39.13
F
	EYFP-								EYFP+
Sbds +/+	93.9	94.4	91.9	94.2	96.5	96.3	92.5		6.1	5.6	8.1	5.8	3.5	3.7	7.5
Sbds F/F	94.3	93.5	94.3	90.6	88.7	90.9	92.4	93.2	5.7	6.5	5.7	9.4	11.3	9.1	7.6	6.8
G
+/+ EYFP-	+/+ EYFP+
196.456	148.031
184.025	48.8414
214.033

## Sheet: Sup Figure 1
A
Sbds +/+	Sbds F/F
418838	2669.45
414601	2146.49
203980	331.344
269899	8661.62
189100	5426.83
267581	5714.62
246306	6118.01
B
WBC		PLT
Sbds +/+	Sbds F/F	Sbds +/+	Sbds F/F
11.6	5.8	764	1139
9	6.8	1049	1089
8.8	4.5	798	989
9.2	7.4	565	1149
9.8	6.2	962	1149
10.6	8.8	857	1177
7.9		766
10.1		817
C
	Macrophages	GR1lo Monocytes	GR1hi Monocytes
Sbds+/+	25470.7	4663.35	48348.3
	23789.8	4792.19	44903.5
	25863.6	5797.99	114596
	25755.6	4428.56	108616
	15262.6	2510.62	43935.9
	10154.8	1647.26	30299.8
	50177.8	8897.17	77643
	37984.5	13236.1	113707
	24133.1	7282.46	84093.8
SbdsF/F	15438.1	3216.26	48822.8
	15062.8	3993.03	99865.3
	16881	1238.75	13278.1
	10829.6	893.484	16999.3
	23040.2	3644.78	43769.9
	20900	5893.79	55259.5
	4690.02	3340.37	58068.5
D
	Sbds +/+					Sbds F/F
Basofielen	1050	371.444	338	361.574	1108.16	485	260	578.19	737.282	1602.8
Eosinophils	10130.5	6905.86	5239.42	4276.81	7731.48	372.529	343.783	916.313	500.642	861.743
E
	Sbds +/+
	HPC1	HPC2	LKS	LK	Lin-
EYFP+	3.4	3.7	2.4	26.4	17.9
EYFP-	95.5	94.4	96.8	71	79.8
	Sbds F/F
	HPC1	HPC2	LKS	LK	Lin-
EYFP+	13.5	5.7	12.5	56.9	43.5
EYFP-	84.9	92.6	85.9	39.8	53.4

## Sheet: Sup Figure 2
A
	Sbds +/+						Sbds F/F
G0	93.7	95.3	89.1	96.2	88.3		75	78.5	81.6	74.3	71.8
G1	5.9	4.51	10.9	3.29	11.7		25	20.7	17.1	24.3	26.4
SG2M	0.19	0	0	0.47	0		0	0.83	0	1.43	1.82
B
	Sbds +/+				Sbds F/F
Hck	1.02734	54.0542	3.61992	18.3878	22.1669	166.43	125.707
Csf1r	0.129172	0.028235	1.88226	14.5765	41.052	37.1817	21.7665
Cebpa	0	0.074917	1.75519	2.23672	8.65389	9.68818	6.49627
Mpeg1	0	0	2.47336	2.19822	6.67352	1.41823	4.09012
Prom1	0	0	1.98266	1.31509	35.1052	220.552	135.859
PU.1	281.084	67.1464	185.251	223.53	273.81	468.492	381.172

## Sheet: Sup Figure 3
A
WBC			PLT			HGB
Sbds +/+	Sbds F/F		Sbds +/+	Sbds F/F		Sbds +/+	Sbds f/f
5.2	4.2		876	1010		14.9	14.3
6.4	3		805	1117		14.9	14.4
6.2	4.1		717	1199		15.1	15.2
6.5	2.8		712	729		15.7	14.2
6	2.3		735	995		14.5	13.3
5.7	3.1		661	1001		14.5	15.1
2.6	1.6		757	1097		15.3	12.9
B
WBC			PLT			HGB
Sbds +/+	Sbds F/F		Sbds +/+	Sbds F/F		Sbds +/+	Sbds f/f
2	2.8		806	823		14.9	15.4
2.8	2.2		452	649		15.5	16.3
3.2	1.6		548	708		15	14.8
2.2	2.9		516	280		14.7	15.9
2.1	2.9		408	582		13.8	15.2
2.3	2.5		545	602		14.8	15.5
C
	Sbds +/+			Sbds F/F
Week	mean	SD	N	mean	SD	N
1	99.6623	0.140578	5	99.8254	0.04618	5
2	99.8223	0.0713315	5	99.8936	0.0196413	5
3	99.9121	0.0394887	5	99.9294	0.0197511	5
4	99.9514	0.00905474	4	99.944	0.014642	4
5	98.2341	0.376597	5	99.0772	0.681021	5
6	95.989	2.08221	4	99.4738	0.315039	5
7	97.622	1.27975	5	99.7416	0.133377	5
8	98.1276	1.04367	5	99.7826	0.096403	5
9	99.7733	0.0709716	5	98.2015	0.900462	5
10	98.8555	0.589235	5	99.7687	0.0636961	5
11	82.5225	7.56115	5	61.9935	8.24889	5
12	74.0232	10.0626	5	84.324	13.7251	5
13	75.1492	14.8586	5	86.7449	12.8966	5
14	61.4996	16.0125	5	86.4085	12.2387	5
15	52.6453	16.2314	5	87.3908	8.44089	5

## Sheet: Sup Figure 4
B- LEFT
	Sbds +/+							Sbds F/F
4	0.59	9.39	12.2	5.69	2.83	5.21		1.12	0.054	0.41	0.58	0.043	0.9	2.65
8	1.41	14	6.09	0.33	25.9	7.89		32	1.11	12.7	0.35	0.076	1.53	5.98
12	3.93	12.4	8.44	0.081	42.8	16		33.7	0.75	29	0.14	0.24	2.26	9.2
16	2.11	15.3	5.02	0.1	55.9	11.4		33.7	0.82	55.2	0.098	0.048	3.19	8.58
20	2.29	18.9	5.39	0.11	63.6	14.1		33.1	0.71	63.2	0.15	0.36	5.27	8.44
23	2.56	14.7	6.5	0.11	65.7	11.5		33.6	0.49	66.4	0.097	0.075	7.87	6.72
B- MIDDLE				B- RIGHT
Sbds +/+	Sbds F/F			Sbds +/+	Sbds F/F
1.18	44.2			1.72	27.7
13.5	0.47			7	1.43
3.71	75			2.29	36.3
0.02	0.29			0.81	0.21
76.1	0			33.9	0.15
12.7	16			5.75	4.8
	9.16				4.59
C
	Sbds +/+							Sbds F/F
WBC	5.3	3.4	7.4	6	8.9	7.1		4.6	8.8	5.1	4.3	4.7	6.7	5.2
B Cells	1.42	1.27	2.53	2.78	3.6	3.18		1.14	3.03	2.94	1.25	1.05	2.4	2.37
T Cells	1.91	1.13	2.05	1.72	1.99	2.56		1.44	2.82	1.03	1.47	2.01	2.11	1.46
Neutrophils	1.12	0.15	1.35	0.64	1.32	0.33		1.09	1.49	0.26	0.67	0.55	0.83	0.45
D
	Sbds +/+							Sbds F/F
HPC2	5.62	7.61	6.86	18.2	6.99	15.1		6.67	6.67	12.2	7.69	0	9.23	10.5
HPC1	29.2	35.3	24.2	36.4	66.2	58.1		72.6	26.7	80.5	7.69	0	63.3	56.5
MPP	7.87	28.3	11.4	36.4	18.9	9.31		11.1	26.7	4.71	38.5	25	10.2	11.2
HSC	57.3	28.8	57.5	9.09	7.93	17.5		9.63	40	2.58	46.2	75	17.3	21.8
E LEFT
Sbds +/+							Sbds F/F
2607	2349	2341	1470	2169	2089		2581	2479	1867	3036	1274	2438	2729
E RIGHT
Sbds +/+	Sbds F/F
65.4945	62.4853
89.5862	91.5698
58.5261
51.771
F
	Sbds +/+							Sbds F/F
CD11b-	60.4	65.1	53.9	67.4	63	56	54.4		56	67	41.4	49.1	58.8	65.5
CD11b+	39.61	34.8	46.2	32.7	37	44.1	45.6		44.1	33	58.6	51	41.2	34.48

## Sheet: Sup Figure 5
B
LEFT			RIGHT
Sbds +/+	Sbds F/F		Sbds +/+	Sbds F/F
0.82	0.1		197328	12285.3
0.79	0.03		156433	24611
0.53	0.06		197352	16179.8
0.96	0.1		337614	20046.2
0.81	0.1		157492
0.69	0.02		202524	1916.53
0.66			204424
C
	Sbds +/+							Sbds F/F
LK	20049	18298	16726	31416	18781	21830	23622	81186	44286	48243	66173		58565
LKS	1540	1880	1138	1854	1234	1445	924	3330	3865	3921	2929		1971
HPC1	527	1056	608	873	382	600	291	2746	3295	3329	2386		1568
HPC2	40	96	38	79	20	31	16	344	428	410	309		261
MPP	421	295	213	310	339	394	354	60	62	69	45		94
HSC	553	434	279	593	493	419	263	180	81	112	188		48
HSC CD34+	259	271	173	364	259	255	168	82	56	72	102		33
HSC CD34-	294	163	106	228	235	164	95	98	25	40	86		15
E
LEFT			RIGHT
Sbds +/+	Sbds F/F		Sbds +/+	Sbds F/F
0.42	0.1		186359	16339
0.42	0.03		148077	1553
0.5	0.24		208372	14431
0.75	0.28		216208	66563
0.67	0.39		149757	303488
0.6	0.31		150317	100839
0.16	0.42		190624	198052
0.42	0.42		224149	104822
0.4	0.71		306219	70084
0.54	0.19		137484	34756
0.5	0.79		197866	147417
0.32	0.38		216767	145435
0.75			114313
F
LEFT
	SBDS +/+													SBDS fl/fl
Total HSC	88.1256	129.733	487.987	158.454	110.526	420.81	156.936	225.509	119.176	114.024	103.062	74.3488	77.302	36.7076	0.621113	68.4129	97.5177	883.32	158.044	105.692	321.661	496.637	26.1441	168.467	254.065
HSC CD45.1+	20.4451	21.9887	80.0439	34.2117	10.9432	82.9183	11.7929	16.5007	14.3369	15.8135	16.1515	2.89671	31.565	28.0705	0.621113	45.1234	62.9433	878.162	141.72	104.959	314.369	474.673	24.6062	166.87	245.708
HSC CD45.2+	61.3354	101.148	391.091	122.442	94.1112	327.527	136.979	203.508	103.943	94.8811	82.2958	68.5554	41.2277	5.39817	0	18.9227	31.0284	2.57904	12.6138	0	5.67161	7.32143	0.768943	1.59684	6.68592
RIGHT
	CD 45.2													CD45.1
Sbds +/+	69.6	78	80.1	77.3	85.1	77.8	87.3	90.2	87.2	83.2	79.9	92.2	53.3	23.2	16.9	16.4	21.6	9.9	19.7	7.51	7.32	12	13.9	15.7	3.9	40.8
Sbds F/F	14.7	0	27.7	31.8	0.29	7.98	0	1.76	1.47	2.94	0.95	2.63		76.5	100	66	64.5	99.4	89.7	99.3	97.7	95.6	94.1	99.1	96.7
G
	Sbds +/+																Sbds F/F
BM Input	64.1	75.3															69.7	63.8
Month 1	51.8	45.2	50.3	35.6	43.4		48.2	53	45	41.2	44.4	50	66.3	38.6	53.2		28.5	16.1	25.5	10.8	15.2	25.8	8.3	15.9	54.6	36.2	18	20.7	31.9	21.1	14.1	12.5
Month2	85	77.2	75	73.5	73.2		69.7	56.4	83.4	62.6	71.1	65.3	84.8	76.8	80.1		74.1	39.5	81.6	32.7	19.6	73.2	5.84	69.6	71.7	49.8	23.1	54	69.9	30.9	36.5	27.6
Month 4	88	82.5	82.5	83.7	83.7		81.8	73.6	84.8	73.3	84.5	71.4	89	83.9	89.3		84.8	57.4	91.2	47.5	25	83.8	3.31	83.7	67.7	66.8	53.8	86.2	83.4	37.6	40.7	29
Month 5	91.3	81.6	87.7	88.4	90.9		87.6	88.8	86.2		92.5	82.1	91.2	90.3	93.5		91.7	78.5	95.9	60.6	31.5	87.8	2.51	93					90.7	53.8	36	23.4
H
LEFT
	CD45.2+													CD45.1+
SBDS +/+	97.6	92.5	95.7	92.1	95.7	94.8	94.9	94.6	96	94.6	96.4	95.9	87	1.91	7.12	3.75	7.29	3.67	4.78	4.49	4.95	3.65	5.12	3.14	3.51	12.6
Sbds F/F	81.6	91.3	86.3	82	24.1	66.8	0.89	36.6	72.3	98.3	12.6	25.2		16.8	7.33	12.7	17.3	75.5	32.3	98.7	62.9	26.3	1.41	86.9	74.5
RIGHT
	CD45.2+													CD45.1+
SBDS +/+	99.7	94	99.5	95.4	99.8	95.3	99.1	93.4	98.9	98.2	99.1	99.9	91	0.085	5.37	0.35	4.17	0.1	4.34	0.78	6.32	0.99	1.59	0.75	0.091	8.2
Sbds F/F	95.3	99.3	94.2	86.1	33.5	70.8	0.36	46.2	91	63.7	16.6	35.1		3.38	0.13	5.13	13.1	66.1	28.4	98.9	53	7.5	35.1	82.7	64.6

[truncated: 4 more sheets: Sup Figure 6, Sup Figure 7, Sup Figure 8, Sup Figure 10]
